# Supplementary material for: Using asexual vertebrates to study genome evolution and animal physiology: Banded (Fundulus diaphanus) x Common Killifish (F. heteroclitus) hybrid lineages as a model system
Source: Evol Appl. 2020 May 4;13(6):1214–39. doi: 10.1111/eva.12975 (PMC7359844; doi:10.1111/eva.12975)
Supplement: Supplementary file 1 — Supplementary Material [file EVA-13-1214-s001.zip]

Archive with 2 entries (2 files):
- eva12975-sup-0001-Supinfo.docx
- eva12975-sup-0002-DataS1.xlsx
