# Supplementary material for: Using asexual vertebrates to study genome evolution and animal physiology: Banded (Fundulus diaphanus) x Common Killifish (F. heteroclitus) hybrid lineages as a model system
Source: Evol Appl. 2020 May 4;13(6):1214–39. doi: 10.1111/eva.12975 (PMC7359844; doi:10.1111/eva.12975)
Supplement: Supplementary file 1 — Supplementary Material [file EVA-13-1214-s001.zip › eva12975-sup-0002-DataS1.xlsx]

## Sheet: Mar4'2020 Clone Genotypes
year.collected	sample.id	collected.by	clone	FhATGB103.1	FhATGB103.2	Fhe113.1	Fhe113.2	FhCA1.1	FhCA1.2	FhCA21.1	FhCA21.2	Fhe57.1	Fhe57.2	mitochondrial.ID	general notes	Fhe113 notes
2007	POR07-100	Turgeon Lab	Clone A	340	345	209	209	141	176	147	170	142	178	diaphanus	collected from site BEL
2017	Fun2017-36	Dalziel Lab	Clone A	340	345	209	209	141	176	147	170	142	178	diaphanus
2017	Fun2017-51	Dalziel Lab	Clone A	340	345	209	209	141	176	147	170	142	178	diaphanus
2017	Fun2017-53	Dalziel Lab	Clone A	340	345	209	209	141	176	147	170	142	178	diaphanus		small additional peak at 192
2017	Fun2017-57	Dalziel Lab	Clone A	340	345	209	209	141	176	147	170	142	178	diaphanus
2017	Fun2017-74	Dalziel Lab	Clone A	340	345	209	209	141	176	147	170	142	178	diaphanus
2017	Fun2017-83	Dalziel Lab	Clone A	340	345	209	209	141	176	147	170	142	178	diaphanus
2017	Fun2017-84	Dalziel Lab	Clone A	340	345	209	209	141	176	147	170	142	178	diaphanus
2017	Fun2017-96	Dalziel Lab	Clone A	340	345	209	209	141	176	147	170	142	178	diaphanus
2017	Fun2017-197	Dalziel Lab	Clone A	340	345	209	209	141	176	147	170	142	178	diaphanus		small additional peak at 192
2017	Fun2017-212	Dalziel Lab	Clone A	340	345	209	209	141	176	147	170	142	178	diaphanus		small additional peak at 192
2018	Fun2018-2	Dalziel Lab	Clone A	340	345	209	209	141	176	147	170	142	178	diaphanus		small additional peak at 192
2018	Fun2018-3	Dalziel Lab	Clone A	340	345	209	209	141	176	147	170	142	178	diaphanus		small additional peak at 192
2018	Fun2018-5	Dalziel Lab	Clone A	340	345	209	209	141	176	147	170	142	178	diaphanus		small additional peak at 192
2018	Fun2018-11	Dalziel Lab	Clone A	340	345	209	209	141	176	147	170	142	178	diaphanus		small additional peak at 192
2018	Fun2018-14	Dalziel Lab	Clone A	340	345	209	209	141	176	147	170	142	178	diaphanus		small additional peak at 192
2018	Fun2018-17	Dalziel Lab	Clone A	340	345	209	209	141	176	147	170	142	178	diaphanus		small additional peak at 192
2018	Fun2018-20	Dalziel Lab	Clone A	340	345	209	209	141	176	147	170	142	178	diaphanus		small additional peak at 192
2018	Fun2018-23	Dalziel Lab	Clone A	340	345	209	209	141	176	147	170	142	178	diaphanus		small additional peak at 192
2018	Fun2018-32	Dalziel Lab	Clone A	340	345	209	209	141	176	147	170	142	178	diaphanus		small additional peak at 192
2018	Fun2018-41	Dalziel Lab	Clone A	340	345	209	209	141	176	147	170	142	178	diaphanus		small additional peak at 192
2018	Fun2018-50	Dalziel Lab	Clone A	340	345	209	209	141	176	147	170	142	178	diaphanus		small additional peak at 192
2018	Fun2018-53	Dalziel Lab	Clone A	340	345	209	209	141	176	147	170	142	178	diaphanus		small additional peak at 192
2018	Fun2018-56	Dalziel Lab	Clone A	340	345	209	209	141	176	147	170	142	178	diaphanus		small additional peak at 192
2018	Fun2018-65	Dalziel Lab	Clone A	340	345	209	209	141	176	147	170	142	178	diaphanus		small additional peak at 192
2018	Fun2018-71	Dalziel Lab	Clone A	340	345	209	209	141	176	147	170	142	178	diaphanus		small additional peak at 192
2018	Fund2018-90	Dalziel Lab	Clone A	340	345	209	209	141	176	147	170	142	178	diaphanus		small additional peak at 192
2018	Fund2018-96	Dalziel Lab	Clone A	340	345	209	209	141	176	147	170	142	178	diaphanus
2018	Fun2018-102	Dalziel Lab	Clone A	340	345	209	209	141	176	147	170	142	178	diaphanus
2018	Fun2018-108	Dalziel Lab	Clone A	340	345	209	209	141	176	147	170	142	178	diaphanus
2018	Fun2018-124	Dalziel Lab	Clone A	340	345	209	209	141	176	147	170	142	178	diaphanus
2018	Fun2018-127	Dalziel Lab	Clone A	340	345	209	209	141	176	147	170	142	178	diaphanus
2018	Fun2018-139	Dalziel Lab	Clone A	340	345	209	209	141	176	147	170	142	178	diaphanus
2018	Fund2018-163	Dalziel Lab	Clone A	340	345	209	209	141	176	147	170	142	178	diaphanus		small additional peak at 192
2018	Fund2018-164	Dalziel Lab	Clone A	340	345	209	209	141	176	147	170	142	178	diaphanus		small additional peak at 192
2018	Fund2018-165	Dalziel Lab	Clone A	340	345	209	209	141	176	147	170	142	178	diaphanus		small additional peak at 192
2018	Fund2018-167	Dalziel Lab	Clone A	340	345	209	209	141	176	147	170	142	178	diaphanus
2018	Fund2018-174	Dalziel Lab	Clone A	340	345	209	209	141	176	147	170	142	178	diaphanus		small additional peak at 192
2017	Fun2017-221	Dalziel Lab	Clone A	340	345	na	na	141	176	147	170	142	178	diaphanus
2017	Fun2017-24	Dalziel Lab	Clone A	340	345	209	209	141	176	147	170	na	na	diaphanus
2017	Fun2017-26	Dalziel Lab	Clone A	340	345	209	209	141	176	147	170	na	na	diaphanus
2017	Fun2017-56	Dalziel Lab	Clone A	340	345	209	209	141	176	147	170	na	na	diaphanus
2017	Fun2017-98	Dalziel Lab	Clone A	340	345	209	209	141	176	147	170	na	na	diaphanus
2017	Fun2018-59	Dalziel Lab	Clone A	340	345	209	209	141	176	147	170	142	178	diaphanus		small additional peak at 192
2017	Fund2018-87	Dalziel Lab	Clone A	340	345	209	209	141	176	147	170	142	178	diaphanus		small additional peak at 192
2017	Fun2017-192	Dalziel Lab	Clone A	340	345	209	209	141	176	147	170	na	na	diaphanus		small additional peak at 192
2017	Fun2018-161	Dalziel Lab	Clone A	340	345	209	209	na	na	147	170	142	178	diaphanus		small additional peak at 192
2017	Fun2017-9	Dalziel Lab	Clone A.2	340	345	209	209	141	176	147	170	142	142	diaphanus	Clone A, but homozygous 142/142 at Fhe57 - potential gene conversion?
2017	Fun2017-110	Dalziel Lab	Clone A.2	340	345	209	209	141	176	147	170	142	142	diaphanus	Clone A, but homozygous 142/142 at Fhe57 - potential gene conversion?
2017	Fun2017-113	Dalziel Lab	Clone A.2	340	345	209	209	141	176	147	170	142	142	diaphanus	Clone A, but homozygous 142/142 at Fhe57 - potential gene conversion?
2017	Fun2017-125	Dalziel Lab	Clone A.2	340	345	209	209	141	176	147	170	142	142	diaphanus	Clone A, but homozygous 142/142 at Fhe57 - potential gene conversion?
2017	Fun2017-128	Dalziel Lab	Clone A.2	340	345	209	209	141	176	147	170	142	142	diaphanus	Clone A, but homozygous 142/142 at Fhe57 - potential gene conversion?
2017	Fun2017-142	Dalziel Lab	Clone A.2	340	345	209	209	141	176	147	170	142	142	diaphanus	Clone A, but homozygous 142/142 at Fhe57 - potential gene conversion?
2017	Fun2017-145	Dalziel Lab	Clone A.2	340	345	209	209	141	176	147	170	142	142	diaphanus	Clone A, but homozygous 142/142 at Fhe57 - potential gene conversion?	small additional peak at 192
2017	Fun2017-177	Dalziel Lab	Clone A.2	340	345	209	209	141	176	147	170	142	142	diaphanus	Clone A, but homozygous 142/142 at Fhe57 - potential gene conversion?	small additional peak at 192
2017	Fun2017-190	Dalziel Lab	Clone A.2	340	345	209	209	141	176	147	170	142	142	diaphanus	Clone A, but homozygous 142/142 at Fhe57 - potential gene conversion?	small additional peak at 192
2018	Fun2018-29	Dalziel Lab	Clone A.2	340	345	209	209	141	176	147	170	142	142	diaphanus	Clone A, but homozygous 142/142 at Fhe57 - potential gene conversion?	small additional peak at 192
2018	Fun2018-35	Dalziel Lab	Clone A.2	340	345	209	209	141	176	147	170	142	142	diaphanus	Clone A, but homozygous 142/142 at Fhe57 - potential gene conversion?	small additional peak at 192
2018	Fun2018-38	Dalziel Lab	Clone A.2	340	345	209	209	141	176	147	170	142	142	diaphanus	Clone A, but homozygous 142/142 at Fhe57 - potential gene conversion?	small additional peak at 192
2018	Fun2018-44	Dalziel Lab	Clone A.2	340	345	209	209	141	176	147	170	142	142	diaphanus	Clone A, but homozygous 142/142 at Fhe57 - potential gene conversion?	small additional peak at 192
2017	Fun2017-183	Dalziel Lab	Clone A.3	340	345	209	209	176	176	147	170	142	178	diaphanus	Clone A, but homozygous 176/176 at FhCA-1 - potential gene conversion?	small additional peak at 192
2018	Fun2018-160	Dalziel Lab	Clone A.3	340	345	209	209	176	176	na	na	142	178	diaphanus	Clone A, but homozygous 176/176 at FhCA-1 - potential gene conversion?	small additional peak at 192
2007	POR07-102	Turgeon Lab	Clone B	340	348	209	209	141	176	147	170	142	178	diaphanus	collected from site BEL
2018	Fund2018-74	Dalziel Lab	Clone B	340	348	209	209	141	176	147	170	142	178	diaphanus		small additional peak at 192
2018	Fun2018-68	Dalziel Lab	Clone B	340	348	209	209	141	176	147	170	142	178	diaphanus		small additional peak at 192
2007	POR07-158	Turgeon Lab	Clone C	345	345	209	209	141	176	147	170	142	178	diaphanus	collected from site PEN
2018	Fun2018-111	Dalziel Lab	Clone D	340	340	209	209	141	176	147	170	142	178	diaphanus
2018	Fun2018-162	Dalziel Lab	Clone D	340	340	209	209	141	176	147	170	142	178	diaphanus		small additional peak at 192
2018	Fund2018-175	Dalziel Lab	Clone D	340	340	209	209	141	176	147	170	142	178	diaphanus		small additional peak at 192
2018	Fun2018-80	Dalziel Lab	Clone D.2	340	340	209	209	176	176	na	na	142	178	diaphanus	Clone D, but with potential gene conversion at FhCA-1	small additional peak at 192
2018	Fun2018-129	Dalziel Lab	Clone E	337	345	209	209	141	176	147	170	142	178	diaphanus
2018	Fund2018-173	Dalziel Lab	Clone E	337	345	209	209	141	176	147	170	142	178	diaphanus
2018	Fund2018-176	Dalziel Lab	Clone E.2	337	345	209	213	176	176	147	170	142	178	diaphanus	Clone E genotype at Fh-B103, new mutation at Fhe113, potential gene conversion at FhCA1
2007	POR07-227	Turgeon Lab	Clone F	343	345	209	209	141	176	147	170	142	142	diaphanus	collected from site PEN
2017	Fun2017-176	Dalziel Lab	Clone F.2	343	345	209	213	176	176	147	170	na	na	na	Clone F genotype at Fh-B103, new mutation at Fhe113, potential gene conversion at FhCA1	small additional peak at 192
2007	POR07-69	Turgeon Lab	Clone G	328	345	209	209	141	176	147	170	142	178	diaphanus	collected from site SKB
2018	Fun2018-48	Dalziel Lab	Clone G	328	345	209	209	141	176	147	170	142	178	diaphanus		small additional peak at 192
2007	POR07-90	Turgeon Lab	Clone H	340	345	207	209	141	176	147	170	142	178	diaphanus	collected from site BEL
2007	POR-897	Turgeon Lab	Clone I	334	345	209	209	141	176	147	170	142	178	diaphanus	collected from site NBK
2017	Fun2017-47	Dalziel Lab	Clone I	334	345	209	209	141	176	147	170	142	178	diaphanus
2018	Fund2018-75	Dalziel Lab	Clone I	334	345	209	209	141	176	147	170	142	178	diaphanus		small additional peak at 192
2018	Fun2018-91	Dalziel Lab	Clone I	334	345	209	209	141	176	147	170	142	178	diaphanus
2018	Fun2018-133	Dalziel Lab	Clone I	334	345	209	209	141	176	147	170	142	178	diaphanus
2018	Fun2018-148	Dalziel Lab	Clone I	334	345	209	209	141	176	147	170	142	178	diaphanus		small additional peak at 192
2018	Fun2018-115	Dalziel Lab	Clone I.2	334	345	209	217	141	176	147	170	142	178	diaphanus	Clone I genotype at FhATG-B103, but new mutation at Fhe113
2018	Fund2018-93	Dalziel Lab	Clone L	334	348	209	209	141	176	147	170	142	178	diaphanus	new genotype at FhATG-B103
2017	Fun2017-220	Dalziel Lab	Clone L.1	334	348	209	209	141	176	147	170	142	142	diaphanus	Clone L, but with potential gene conversion at Fhe57	small additional peak at 192
2017	Fun2017-30	Dalziel Lab	Clone M	331	345	209	209	141	176	147	170	142	178	diaphanus	new genotype at FhATG-B103
2017	Fun2017-217	Dalziel Lab	Clone M	331	345	209	209	141	176	147	170	142	178	diaphanus	new genotype at FhATG-B103	small additional peak at 192
2018	Fund2018-8	Dalziel Lab	Clone M	331	345	209	209	141	176	147	170	142	178	diaphanus	new genotype at FhATG-B103	small additional peak at 192
2017	Fun2017-178	Dalziel Lab	Clone N	327	345	209	209	171	171	147	170	142	175	diaphanus	new genotype at FhATG-B103; allele 171 at FhCA-1 and allele 175 at Fhe57 common in F. diaphanus in 2017-2018, suggesting a recently formed clone	small additional peak at 192
2018	Fun2018-26	Dalziel Lab	Clone O	351	391	219	219	141	171	147	170	142	142	diaphanus	new genotype at FhATG-B103 and Fhe 113; allele 171 at FhCA-1 common in F. diaphanus in 2017-2018, suggesting a recently formed clone	small additional peak at 192
2017	Fun2017-38	Dalziel Lab	Clone P	330	389	209	209	141	171	170	170	142	175	heteroclitus	new genotype at FhATG-B103 and heteroclitus mtDNA; allele 171 at FhCA-1 and allele 175 at Fhe57 common in F. diaphanus in 2017-2018, suggesting a recently formed clone	small additional peak at 192
2017	Fun2017-151	Dalziel Lab	unknown	na	na	209	209	171	171	147	170	142	175	diaphanus	Need to genotype at FhATG-B103 to assign
2018	Fun2018-62	Dalziel Lab	unknown	340	345	209	209	141	176	147	170	142	178	heteroclitus	Clone A, but with heteroclitus mitochondrial genome	small additional peak at 192
2018	Fun2018-47	Dalziel Lab	unknown	340	345	209	209	141	176	147	170	142	142	heteroclitus	Clone A.2, but with heteroclitus mitochondrial genome	small additional peak at 192
2017	Fun2017-102	Dalziel Lab	unknown	na	na	209	213	na	na	na	na	142	142	heteroclitus	Clone F genotype at Fhe113, but with heteroclitus mtDNA; need to genotype at FhATG-B103 to assign
